# Supplementary material for: Insensitive High-Energy Density Materials Based on Azazole-Rich Rings: 1,2,4-Triazole N-Oxide Derivatives Containing Isomerized Nitro and Amino Groups
Source: Int J Mol Sci. 2023 Feb 15;24(4):3918. doi: 10.3390/ijms24043918 (PMC9962610; doi:10.3390/ijms24043918)
Supplement: Supplementary file 1 [file ijms-24-03918-s001.zip]

Archive with 1 entries (1 files):
- ijms-2187106-supplementary.pdf
